# Supplementary material for: Analysis of Dysferlin Direct Interactions with Putative Repair Proteins Links Apoptotic Signaling to Ca2+ Elevation via PDCD6 and FKBP8
Source: Int J Mol Sci. 2023 Feb 28;24(5):4707. doi: 10.3390/ijms24054707 (PMC10002499; doi:10.3390/ijms24054707)
Supplement: Supplementary file 1 [file ijms-24-04707-s001.zip]

Archive with 1 entries (1 files):
- ijms-2123520-supplementary.pdf
